# Supplementary material for: Mesoporous Silica as an Alternative Vehicle to Overcome Solubility Limitations
Source: Pharmaceutics. 2024 Mar 12;16(3):386. doi: 10.3390/pharmaceutics16030386 (PMC10975448; doi:10.3390/pharmaceutics16030386)
Supplement: Supplementary file 1 [file pharmaceutics-16-00386-s001.zip]

Archive with 1 entries (1 files):
- pharmaceutics-2883271-supplementary.pdf
